# Supplementary material for: Virome Profiling of an Eastern Roe Deer Reveals Spillover of Viruses from Domestic Animals to Wildlife
Source: Pathogens. 2023 Jan 18;12(2):156. doi: 10.3390/pathogens12020156 (PMC9959412; doi:10.3390/pathogens12020156)
Supplement: Supplementary file 1 [file pathogens-12-00156-s001.zip]

Archive with 1 entries (1 files):
- pathogens-2155006-supplementary.pdf
